# Supplementary material for: Enhanced Electromechanical Performance of Dielectric Elastomer by Co-Crosslinking of Silane-Functionalized TiO2 with Polyacrylate
Source: Polymers (Basel). 2026 Apr 1;18(7):872. doi: 10.3390/polym18070872 (PMC13075199; doi:10.3390/polym18070872)
Supplement: Supplementary file 1 [file polymers-18-00872-s001.zip]

Archive with 1 entries (1 files):
- polymers-4154083-supplementary.pdf
